# Supplementary material for: Health status outcome among cannabis addicts after treatment of addiction
Source: PLoS One. 2023 Nov 27;18(11):e0290730. doi: 10.1371/journal.pone.0290730 (PMC10681311; doi:10.1371/journal.pone.0290730)
Supplement: S1 Data — (XLSX) [file pone.0290730.s001.xlsx]

## Sheet: Control Group
						SOD	CAT	TBARS	RGLU	Albumin	D. Bilirubin	T.Bilirubin control	AST	ALT	ALP	Urea	Creatinine	BGL	Weight (kg)	Hight (m)	BMI	Temp	Pulse	RR	SBP (mmHg)	DBP (mmHg)		Social status	Residence	Occupational status	Education level	Age	Gender	Nationality	Marital status		Code Number
						0.75	71	1.25	50.9	4.27	0.2	0.9	14.2	20.9	89	36.4	0.86	85	73	1.72	24.6755	36.5	76	21	128	75		Living with family	Rural	Employee	Graduate	26	M	S	Married		1
						0.79	70.3	1.5	46.5	4.39	0.116	0.85	14.6	14.8	58	43.5	0.87	96	65	1.64	24.1672	36.7	79	19	125	80		Living with friends	Urban	Employee	Graduate	18	M	S	Single		2
						0.73	70.5	1.2	47.3	4.4	0.186	0.9	39.2	24.8	120	31.1	0.92	86	73	1.73	24.3911	36.8	76	21	126	78		Living alone	Urban	Employee	Graduate	26	M	S	Single		3
						0.86	72.3	1.2	48.08	4.61	0.316	0.76	19	19.9	57	28.8	0.8	85	72	1.69	25.2092	36.7	75	20	123	81		Living alone	Urban	Employee	High school	26	M	S	Separated		4
						0.92	70.3	1.3	48.3	4.57	0.122	0.9	22.8	21.7	88	31.4	0.89	86	67	1.71	22.913	36.8	75	19	129	77		Living with family	Urban	Non	Graduate	18	M	S	Single		5
						0.76	76	1.29	50.7	4.22	0.102	0.8	15.3	18.5	98	26.7	0.85	89	79	1.74	26.0933	36.9	71	18	126	83		Living with family	Urban	Employee	Graduate	26	M	S	Married		6
						0.87	70.1	1.3	46.1	4.13	0.094	0.9	27.2	25	65	23.8	0.86	86	71	1.67	25.4581	36.5	75	20	121	76		Living alone	Urban	Employee	High school	18	M	S	Married		7
						0.93	70.3	1.29	46.63	4.57	0.198	1	17.5	11	104	22.3	0.78	93	80	1.76	25.8264	36.7	73	21	128	80		Living with family	Rural	Employee	Graduate	26	M	S	Single		8
						0.81	72.6	1.3	47.1	4.49	0.079	0.9	17.9	13.7	75	24.1	0.84	90	75	1.73	25.0593	36.8	73	21	121	84		Living with family	Rural	Non	Graduate	18	M	S	Married		9
						0.85	70.4	1.23	42.1	4.83	0.175	1	21.7	34.5	74	40	0.86	83	75	1.69	26.2596	36.9	78	20	118	78		Living with friends	Urban	Non	High school	19	M	S	Married		10
						0.78	71.9	1.3	45.6	4.79	0.116	0.99	26.7	19.7	75	27.9	1.08	91	78	1.72	26.3656	36.8	79	19	120	79		Living alone	Urban	Employee	Graduate	26	M	S	Single		11
						0.83	75.9	1	43.15	4.54	0.168	0.98	17.8	13.8	62	24.3	1	98	74	1.74	24.4418	36.6	78	18	124	80		Living with family	Rural	Employee	Graduate	18	M	S	Married		12
						0.95	73.8	1.3	48.09	4.33	0.093	0.93	22.3	14.7	48	35.6	0.93	89	70	1.73	23.3887	36.9	75	18	125	84		Living with friends	Urban	Non	High school	18	M	S	Married		13
						0.97	76.2	1.23	47.07	3.99	0.079	0.89	20.5	17.7	76	33	0.91	83	75	1.74	24.7721	37	77	20	120	81		Living with friends	Rural	Non	Graduate	19	M	S	Single		14
						0.74	75.4	1	46.9	4.43	0.149	1	18	25.2	52	25	0.9	85	78	1.71	26.6749	36.7	71	21	126	79		Living with family	Urban	Employee	High school	36	M	S	Married		15
						0.72	70.3	1.34	50.14	4.51	0.166	1	17	13	58	37.1	0.95	90	73	1.74	24.1115	36.8	76	22	119	78		Living alone	Urban	Non	High school	26	M	S	Single		16
						0.82	70	1.2	49.6	4.6	0.072	1	17.6	21.4	68	25.7	1.08	83	76	1.68	26.9274	36.7	70	18	121	78		Living alone	Rural	Employee	High school	36	M	S	Married		17
						0.82	70.3	1	48.4	4.4	0.056	0.9	22.2	27.8	80	34.5	0.94	87	71	1.73	23.7228	36.5	78	19	126	86		Living with friends	Urban	Employee	High school	36	M	S	Married		18
						0.84	72	1.24	46.7	4.69	0.271	0.95	18	19.6	68	30.3	0.84	85	77	1.7	26.6436	37.1	74	20	127	82		Living with family	Rural	Non	Graduate	18	M	S	Single		19
						0.75	73.4	1.2	48.26	4.39	0.142	0.9	26.4	27.2	71	25	0.83	90	69	1.67	24.7409	36.8	81	21	125	85		Living with family	Urban	Employee	Graduate	46	M	S	Single		20
																		88
																		4.20526

## Sheet: Cannabis group
Code Number	Age	Gender	Nationality	Marital status	Education level	Occupational status	Social status	Duration(Year)	Motives for substance intake	9-THC (ng/ml).Pre	CWAS	Albumin.Pre	Albumin.Post	Direct Bilirubin.Pre	Direct Bilirubin.Post	AST.Pre	AST.Post	ALT.Pre	ALT.Post	ALP.Pre	ALP.Post	Urea.Pre	Urea.Post	Creatinine.Pre	Creatinine.Post	BGL.Pre	BGL.Post	T.Bilirubin before	T.Bilirubin after	Weight (kg).Pre	Weight (kg).Post	Hight (m)	BMI Pre.	BMI.Post	Temp. Pre	Temp.Post	Pulse. Pre	Pulse.Post	RR. Pre	RR.Post	SBP.Pre	SBP.Post	DBP.Pre	DBP.Post	SOD.Pre	SOD.Post	CAT.Pre	CAT.Post	RGLU before
1	18-25	M	S	Single	Graduate	Non	Living with family	≤ 1 year	Influence of friends	90	5	4.79	4.5	0.113	0.12	39	18	23.4	25	67	68	35.2	34	1.17	1.1	97	91	1.2	0.8	58	56	1.63	21.83	21.0772	36	36.5	100	70	21	20	140	120	100	96	1.96	1.97	55	68	25
2	36-45	M	S	Divorce	High school	Non	Living with friends	4-5 years	Relationship difficulties	88	19	4.53	4.5	0.177	0.18	24.3	24.7	30.2	21	83	85	28	29.3	1.07	1.01	80	90	1.2	0.7	75	73.9	1.67	26.8923	26.4979	36.9	36.5	88	75	22	20	150	130	90	80	1.95	1.93	54	53	33
3	26-35	M	S	Separated	High school	Employee	Living alone	4-5 years	Influence of friends	100	19	5.3	4.9	0.18	0.173	24.6	24.5	24	24.2	77	78	24.6	26	0.95	0.94	99	95	1.53	0.8	71	69	1.75	23.1837	22.5306	37	36.5	85	89	19	20	135	130	85	86	1.88	1.82	57	60	23
4	26-35	M	S	Married	Graduate	Employee	Living alone	2-3 years	Influence of friends	100	13	6.6	4.9	0.59	0.35	33.8	23.2	18.3	19	84	83	27.9	27.5	1.46	1.2	85	89	1.9	0.6	64	63	1.71	21.8871	21.5451	37	36.6	110	75	26	21	140	126	89	85	1.97	2.1	57	43	25
5	18-25	M	S	Single	High school	Non	Living with family	≤ 1 year	Life style stress	90.1	4	5.41	4.9	0.282	0.23	35.7	15.9	30.9	22	107	85	22.4	23	0.83	0.86	103	85.9	1.7	0.4	66	64	1.62	25.1486	24.3865	37.1	36.6	100	81	25	20	135	131	86	83	1.84	2.13	52	52	31
6	36-45	M	S	Divorce	High school	Non	Living with friends	2-3 years	Frustration	98.7	10	4.47	4.21	0.221	0.26	27.4	27.9	33.71	23.8	108	71	40.5	39.2	1.02	0.98	98.3	80.9	1.05	0.85	79	76	1.75	25.7959	24.8163	36.8	36.5	110	89	26	21	145	130	89	85	1.91	2.11	61	62	25
7	18-25	M	S	Married	High school	Non	Living alone	≤ 1 year	Life style stress	94.2	5	4.25	4.2	0.265	0.261	19.1	20.1	29.5	19.3	138	87	37.3	35.1	1.5	1.3	81	89	1.6	0.2	60	58	1.62	22.8624	22.1003	37.1	36.7	105	81	25	18	150	126	90	85	1.87	1.99	60	55	30
8	> 45	M	S	Divorce	High school	Non	Living alone	4-5 years	Relationship difficulties	99.3	17	5.01	4.91	0.21	0.23	23.4	23.1	25.6	25.3	76	79	21.3	21.8	1.02	1	77	83	1.75	0.9	85	83.5	1.72	28.7317	28.2247	36.5	37.1	100	81	22	19	141	136	81	80	1.98	1.98	51	56	20
9	26-35	M	S	Single	Graduate	Non	Living with family	4-5 years	Life style stress	94.1	18	4.93	4.86	0.297	0.12	45.7	23.3	43.6	22.3	90	94	34.5	36.3	1.3	1.19	90	87.3	1.9	1	62	61.5	1.65	22.7732	22.5895	36.3	36.5	102	85	24	20	135	131	86	81	1.98	2.15	56	56	25
10	26-35	M	S	Divorce	Graduate	Employee	Living with family	2-3 years	Relationship difficulties	97.3	11	4.12	4.15	0.117	0.118	33.5	13.9	26.8	18.2	64	71.1	33.3	31	1.05	1.02	85	89	1.5	0.9	60	59.5	1.64	22.3081	22.1222	36.7	36.5	86	81	22	20	131	126	79	80	1.99	2.18	57	48	30
11	36-45	M	S	Divorce	Graduate	Employee	Living alone	4-5 years	Relationship difficulties	93.9	17	5.26	4.91	0.227	0.23	33.4	13.7	33.6	23.8	124	81	21.1	21.8	1.11	1.09	101	90.8	1.2	1	78	76.5	1.73	26.0617	25.5605	36.7	36.5	112	85	23	21	141	130	89	80	1.95	1.89	58	58	32
12	18-25	M	S	Married	Graduate	Non	Living with friends	≤ 1 year	Influence of friends	96.3	6	3.9	4.12	0.267	0.269	20.7	22.1	26.5	18.1	34	65	31.7	32.4	0.67	0.71	98	92.3	1.2	0.9	58	56.8	1.6	22.6562	22.1875	36.7	36.8	91	81	25	22	141	121	88	80	1.93	2.26	57	65	39
13	> 45	M	S	Separated	Graduate	Employee	Living with friends	> 5 years	Influence of friends	100	21	5.3	4.93	0.222	0.23	47.1	25.3	27.7	19.3	70	81.6	26.1	28.1	1.02	1.021	98.9	82	1.3	0.95	79	77.8	1.72	26.7036	26.298	36.7	36.6	121	83	24	21	150	130	90	87	1.98	1.85	58	59	36
14	36-45	M	S	Married	High school	Non	Living with friends	2-3 years	Influence of friends	96.3	11	5.4	4.97	0.129	0.13	48.4	18.9	35.1	16.3	68	75	51	46.3	1.39	1.2	97	83	2.5	1.2	74	73.1	1.69	25.9095	25.5943	36.5	36.7	81	78	26	21	140	130	87	80	1.86	1.85	58	59	39
15	26-35	M	S	Divorce	Graduate	Employee	Living with family	≤ 1 year	Influence of friends	97.6	4	5.4	5.1	0.241	0.07	34.9	15.6	29.3	21.2	68	76	33.4	36.1	0.89	0.91	103	93	1.3	0.9	75	73.7	1.63	28.2284	27.7391	36.8	36.5	86	79	26	21	146	131	89	83	1.95	1.84	59	56	32
16	18-25	M	S	Single	High school	Non	Living alone	≤ 1 year	Influence of friends	100	6	4.87	4.81	0.112	0.11	23.9	23.5	21.5	21.2	76	80	30.4	30.2	1.15	1.1	97	78	1.5	0.95	58	56	1.58	23.2335	22.4323	36.6	36.5	115	87	25	21	140	130	87	80	1.97	1.88	56	54	35
17	26-35	M	S	Married	High school	Employee	Living alone	4-5 years	Life style stress	100	18	5.59	5.32	0.221	0.225	24.3	24	24.1	15	109	79	21.3	22	1.13	1.1	109	85	1.3	0.8	65	64.1	1.69	22.7583	22.4432	37.1	36.6	110	85	26	21	151	130	89	85	1.96	1.77	59	67	36
18	18-25	M	S	Divorce	High school	Non	Living with friends	2-3 years	Life style stress	100	13	5.28	5.08	0.29	0.281	29.7	29.4	39.7	19.1	82	85	40.1	39.6	1.12	1.09	102	85	2.9	1.2	67.5	65.3	1.67	24.2031	23.4142	36.5	36.7	91	87	24	21	131	129	87	85	1.83	1.89	60	52	25.5
19	26-35	M	S	Married	Graduate	Non	Living with friends	≤ 1 year	Influence of friends	98.3	5	4.88	4.89	0.22	0.23	23.7	23.5	22.6	22.9	79	81	22.1	22.3	1.06	1.08	88	79	1.3	0.8	62	60	1.68	21.9671	21.2585	36.9	36.4	85	81	20	18	135	125	88	80	1.91	1.77	56	58	29.3
20	26-35	M	S	Divorce	High school	Non	Living with family	2-3 years	Relationship difficulties	96.5	14	5.12	4.93	0.256	0.23	47.1	22.3	41.7	18	89	91	30.3	32	1.32	1.21	104	86	0.9	0.8	67	66.5	1.68	23.7387	23.5615	36.5	36.9	111	89	18	19	139	126	89	88	1.95	1.93	57	57	26.3
21	18-25	M	S	Separated	High school	Non	Living with family	≤ 1 year	Life style stress	97.1	4	4.65	4.72	0.105	0.112	29.5	20	33.9	14.2	78	82	31.4	30.2	1	1.01	98	87	1.3	0.8	59	57	1.6	23.0469	22.2656	36.5	36.7	112	90	21	17	135	127	87	85	1.95	1.89	52	51	21.9
22	26-35	M	S	Separated	Graduate	Employee	Living alone	2-3 years	Frustration	99.7	13	5.07	4.94	0.108	0.11	33.6	23.7	25.2	15.31	87	90	31.9	31.5	1.14	1.12	96	82	2	1.6	69	68.7	1.67	24.7409	24.6334	37.1	36.6	90	88	21	17	139	125	90	86	1.98	2.111	55	49	30.4
23	36-45	M	S	Single	High school	Non	Living with family	4-5 years	Life style stress	91.8	18	4.62	4.57	0.16	0.17	27.9	27.3	23.4	23.9	121	85	21.2	20.9	1.08	1.05	98.3	79.5	1.9	0.7	77	76.4	1.75	25.1429	24.9469	36.9	36.5	112	88	19	16	144	123	87	89	1.86	2.113	55	55	30.5
24	26-35	M	S	Divorce	Graduate	Employee	Living with family	≤ 1 year	Life style stress	89.9	6	5.43	5.2	0.294	0.09	20.6	23.1	41.4	23.5	87	92	38.2	36.8	1.54	1.24	85	87	1.6	1	71	70.5	1.69	24.8591	24.684	36.6	36.9	89	81	19	18	130	118	87	79	1.84	1.96	56	61	21.9
25	18-25	M	S	Single	High school	Employee	Living alone	> 5 years	Life style stress	95.3	20	4.32	4.39	0.2	0.01	41.2	22	29.5	10.1	50	55	31.9	31.3	1	0.95	82	89	1.2	1	57	56.3	1.61	21.9899	21.7198	37.1	36.8	112	96	21	17	148	127	90	86	1.96	1.96	57	51	30.4
26	18-25	M	S	Single	High school	Non	Living with friends	2-3 years	Influence of friends	97.6	9	4.75	4.67	0.097	0.26	33.4	23.2	27.8	18.1	83	84	25.1	25.3	1.05	1.07	97	83	1.7	1.1	75	73.8	1.63	28.2284	27.7767	36.1	36.6	112	93	22	17	149	121	88	78	1.84	1.88	54	55	26
27	26-35	M	S	Divorce	Graduate	Employee	Living alone	2-3 years	Life style stress	98.4	9	4.91	4.87	0.265	0.263	34.6	24.3	28.6	19	81	85	23.1	23.7	1.01	1.03	91	87	1.3	0.9	71	70	1.68	25.1559	24.8016	36.9	36.7	82	78	21	17	139	120	84	84	1.82	2.13	57	63	29
28	36-45	M	S	Married	High school	Employee	Living with family	4-5 years	Life style stress	92.1	16	5.56	5.4	0.315	0.31	43.4	23.1	27.2	17.3	80	85	24.9	25.1	1.28	1.3	98	81	2	1.3	78	76.9	1.72	26.3656	25.9938	36.8	36.6	95	81	22	18	160	135	95	85	1.92	2.122	58	55	29
29	> 45	M	S	Divorce	Graduate	Employee	Living with family	> 5 years	Frustration	100	29	4.67	4.6	0.206	0.111	9.8	20.1	38.3	18.1	67	69	30.4	32	1.13	1.1	81	88	1.3	1	83	81	1.71	28.3848	27.7008	36.7	36.5	112	97	25	19	161	143	90	87	1.96	1.84	56	54	28.5
30	26-35	M	S	Single	Graduate	Employee	Living alone	2-3 years	Influence of friends	96.5	11	4.5	4.39	0.182	0.179	20.3	20.5	33.2	23.5	50	60	30.4	31.1	1.16	1.17	99	79	1.9	0.7	69	68.1	1.68	24.4473	24.1284	36.8	36.7	98	81	23	19	147	131	89	79	1.81	1.82	54	65	27.9
31	18-25	M	S	Married	High school	Non	Living with family	2-3 years	Influence of friends	96.1	12	5.3	5.1	0.251	0.09	34.7	26.1	34	17.8	91	94	19.1	21.1	1.08	1.1	98	84	1.5	1	61	60.1	1.64	22.68	22.3453	36.7	36.5	91	83	21	19	131	120	85	81	1.99	2.1	56	60	26.9
32	26-35	M	S	Divorce	Graduate	Employee	Living with friends	4-5 years	Relationship difficulties	97.8	19	4.87	4.84	0.088	0.089	34	27	26.2	28	176	88	21.8	22.1	0.98	1.02	87	92	1.4	1.1	71	70.1	1.67	25.4581	25.1354	36.9	36.6	94	89	22	17	135	126	89	84	1.96	1.98	59	64	32
33	36-45	M	S	Separated	High school	Employee	Living with family	2-3 years	Life style stress	97.1	12	5.01	4.97	0.192	0.2	36.1	26.9	38.5	19.1	56	61	20.6	21.1	0.93	0.99	91	87	1.6	0.9	76	75.4	1.74	25.1024	24.9042	37.1	36.7	99	87	23	21	125	121	84	82	1.97	1.98	57	64	31
34	26-35	M	S	Single	High school	Non	Living alone	4-5 years	Relationship difficulties	94.7	17	6.19	6.1	0.198	0.2	39.5	29.4	31.5	22.1	189	85	44.5	43.7	1.59	1.46	87	95	1.9	1.3	61	61	1.67	21.8724	21.8724	36.7	36.5	111	89	23	19	123	115	79	80	2.08	1.82	60	56	36
35	36-45	M	S	Married	Graduate	Employee	Living with family	4-5 years	Influence of friends	89.9	16	5.27	4	0.163	0.167	30.6	21	15.8	16.2	72	74	35.5	35.4	0.99	0.98	99	87	1.2	0.8	80	78.5	1.75	26.1224	25.6327	36.7	36.5	89	79	23	18	145	131	90	81	1.94	1.87	57	55	39
36	26-35	M	S	Married	Graduate	Employee	Living with friends	≤ 1 year	Life style stress	94.3	4	4.32	4.38	0.109	0.11	14.2	23.9	25.2	17	55	64	28.2	29.1	1.18	1.2	91	87	1.8	1.2	67	66.4	1.64	24.9108	24.6877	36.7	36.4	119	89	23	19	135	119	90	85	1.87	2.115	58	60	30.3
37	18-25	M	S	Single	Graduate	Non	Living with family	4-5 years	Frustration	96.3	16	4.78	3.71	0.071	0.079	19.1	20.3	27.6	28	138	81	31	32.4	0.79	0.81	89	83	1.7	1.2	57	56.7	1.63	21.4536	21.3407	36.7	36.9	98	87	21	19	124	116	83	85	1.97	1.87	57	56	30.6
38	36-45	M	S	Divorce	High school	Non	Living with friends	2-3 years	Frustration	95.5	9	4.44	4.21	0.284	0.09	15.7	24.7	38.4	19.1	80	85	42.4	41.8	1.12	1.09	90	87	1.9	1.2	63.5	62	1.7	21.9723	21.4533	36.6	36.9	89	82	24	17	124	115	89	78	1.99	1.84	56	58	28
39	26-35	M	S	Divorce	Graduate	Employee	Living with family	2-3 years	Life style stress	93.4	12	5.17	4	0.271	0.28	13.1	24	39.3	21	50	65	32.4	33.8	1.39	1.41	93	80	1.4	0.9	67	66.4	1.68	23.7387	23.5261	37.1	36.5	89	83	21	17	135	113	82	84	1.93	2.115	59	59	26.9
40	18-25	M	S	Single	High school	Non	Living with family	2-3 years	Relationship difficulties	99.3	10	4.73	4.65	0.27	0.28	29.2	20	20.9	22	142	76	18.1	20	0.94	0.98	85	89	1.2	0.7	66	64.5	1.59	26.1066	25.5132	36.7	36.8	91	81	23	19	135	119	85	80	1.98	1.96	60	53	28
41	36-45	M	S	Divorce	High school	Employee	Living with friends	4-5 years	Frustration	95	18	5.4	4	0.24	0.05	39.1	18.9	31.2	21.5	91	92	22.4	22.3	1.01	1	89	85	2	1.5	79	78.5	1.73	26.3958	26.2287	36.5	36.8	102	87	21	18	125	118	86	85	1.94	1.99	60	57	25.9
42	26-35	M	S	Single	Non	Non	Living alone	2-3 years	Frustration	93	10	5.26	3.8	0.3	0.29	40.5	29	23.2	23	103	80	34.1	34	1.3	1.29	95	91	1.8	1.2	74	73.7	1.71	25.3069	25.2043	36.8	37.1	89	92	20	19	136	119	89	83	1.98	1.87	57	61	30
43	26-35	M	S	Married	Graduate	Employee	Living with friends	2-3 years	Frustration	97	10	5.24	4	0.2	0.21	34.2	24.1	20.5	21	185	80	17.7	17.6	1.03	1.01	103	78	1.5	0.9	69	68.1	1.71	23.597	23.2892	37.1	36.9	110	92	22	19	145	121	89	85	1.91	1.86	56	56	33.1
44	18-25	M	S	Single	Graduate	Non	Living with family	2-3 years	Influence of friends	95	8	5.14	5.1	0.24	0.21	30	20.1	36.7	36.1	104	88	21	19.9	0.82	0.85	97	91	1.3	1	65	64.2	1.66	23.5883	23.298	36.7	36.5	99	81	20	19	135	122	87	85	1.99	1.82	58	54	27
45	> 45	M	S	Separated	Graduate	Employee	Living with friends	4-5 years	Frustration	93	16	4.47	4.41	0.135	0.131	34.7	24.5	20.3	20.1	79	81	30.6	30.1	1.01	1.02	89	82	1.4	0.9	79	78.1	1.72	26.7036	26.3994	37.1	36.6	92	86	22	20	135	112	86	81	1.99	2.101	57	52	22,9
46	36-45	M	S	Separated	Graduate	Employee	Living alone	2-3 years	Relationship difficulties	97	12	5.1	4.99	0.03	0.029	27.9	17.8	36.9	16.7	126	85	35.2	35	1.34	1.25	97	81	1.4	0.9	81	80.2	1.7	28.0277	27.7509	37.1	36.8	91	84	22	21	139	121	88	81	1.99	2.113	54	59	30
47	> 45	M	S	Divorce	Graduate	Employee	Living with friends	4-5 years	Frustration	96	16	4.9	4.88	0.134	0.131	23.6	23.4	25.1	15.2	98	93	18.2	18.7	1.07	1.08	113	78	1.3	0.8	87	85.8	1.68	30.8248	30.3997	36.6	36.8	95	83	21	19	119	112	89	81	1.84	1.98	57	54	28.9
48	26-35	M	S	Married	Graduate	Non	Living alone	2-3 years	Relationship difficulties	97	14	3.91	3.95	0.234	0.035	22.6	23.1	26.4	17.9	38	86	15.6	15.7	0.44	0.45	67.8	79	1.5	1.1	68	66.5	1.65	24.977	24.4261	37.1	36.8	99	80	21	20	135	121	88	85	1.97	1.99	56	52	32
49	18-25	M	S	Single	High school	Non	Living with family	2-3 years	Frustration	94	10	4.97	4.91	0.25	0.05	32.6	23	20.8	19	93	81	26.7	26.5	0.98	0.97	96.4	71.9	1.7	1.2	71	70.3	1.64	26.398	26.1377	36.8	36.6	112	89	23	19	142	132	90	85	1.97	1.98	54	52	30.1
50	26-35	M	S	Married	Graduate	Employee	Living alone	4-5 years	Life style stress	94	16	3.54	3.6	0.205	0.007	32.3	22.5	26.2	16.1	62	85	16.6	16.4	0.75	0.78	92.4	74.2	1.4	1.3	72	71.2	1.68	25.5102	25.2268	36.9	36.6	91	87	21	19	135	123	87	83	1.95	1.91	59	59	29
51	> 45	M	S	Divorce	Graduate	Employee	Living with friends	4-5 years	Influence of friends	99	18	4.26	4.21	0.14	0.135	38.8	28.7	34.1	23.8	110	80	36.3	36.5	1.05	1.03	115	81	1.6	1.2	89	87.3	1.73	29.737	29.169	36.9	36.6	95	87	23	20	141	131	88	85	1.92	1.9	54	56	23
52	26-35	M	S	Married	High school	Non	Living alone	2-3 years	Relationship difficulties	98	10	3.52	3.61	0.25	0.026	37.7	18.1	33	24.3	74	79	22	25	0.62	0.68	82.7	80.3	1.4	1	76	75.1	1.67	27.2509	26.9282	36.7	36.9	92	87	21	20	121	125	86	83	1.91	2.09	57	51	31.1
53	26-35	M	S	Married	Graduate	Employee	Living with friends	2-3 years	Influence of friends	97	8	5.5	5.4	0.244	0.041	23.4	22.9	37	20	130	80	21	23	0.71	0.76	100.7	89.5	1.5	1.1	77.8	75.6	1.68	27.5652	26.7857	36.8	36.5	98	89	21	19	131	122	87	85	1.98	1.89	55	58	32.2
54	26-35	M	S	Divorce	Graduate	Employee	Living with friends	4-5 years	Life style stress	100	16	5.05	3.9	0.28	0.081	33	24	35.4	16.3	76	81	55.7	53.2	1.35	1.33	114	85	1.6	1.2	73	72.3	1.69	25.5593	25.3142	36.9	36.7	93	89	22	21	130	115	89	82	1.99	1.84	58	57	31.3
55	26-35	M	S	Married	Graduate	Employee	Living with friends	2-3 years	Life style stress	96	10	4.87	4	0.337	0.134	32.6	22.9	33	24.2	76	78	30.6	30.2	1.09	1.08	83.7	80.3	1.4	0.9	79	78.1	1.78	24.9337	24.6497	37.1	36.8	95	83	22	19	134	122	87	85	1.91	1.85	57	55	30.5
56	36-45	M	S	Divorce	Graduate	Non	Living with family	2-3 years	Relationship difficulties	98	13	4.52	4.5	0.269	0.071	32.4	22.6	33.5	24.1	72	95	47.9	48	1.01	1.03	95.6	78.2	1.5	1.2	76.5	75.1	1.73	25.5605	25.0927	36.9	36.7	89	81	21	19	121	115	86	81	1.94	1.87	64	52	35
57	> 45	M	S	Divorce	High school	Employee	Living alone	> 5 years	Frustration	98	24	5.07	4	0.134	0.124	26.6	27.5	34.7	14.5	113	86	39.2	40	0.8	0.83	125	82	1.3	0.9	86.1	84.5	1.76	27.7957	27.2792	37.2	36.9	115	98	23	21	145	132	90	86	1.99	2.08	57	61	36
58	36-45	M	S	Separated	Graduate	Employee	Living with family	4-5 years	Influence of friends	97	16	4.72	4.75	0.25	0.06	26.2	17	33.2	23.9	74	78	22.1	23	1.05	1.04	101.3	88.2	1.3	0.8	81	80.2	1.74	26.7539	26.4896	37.1	36.7	113	89	22	20	136	121	89	83	1.95	1.91	57	62	30
59	> 45	M	S	Divorce	High school	Non	Living with friends	> 5 years	Influence of friends	95	30	4.51	4.53	0.236	0.039	32.9	23.2	37.3	27.9	78	81	42.5	43.1	0.97	0.96	118.6	83	1.4	0.6	85.3	83.7	1.77	27.2272	26.7165	36.9	36.6	111	89	23	20	141	132	91	89	1.89	1.85	54	60	30
60	36-45	M	S	Divorce	Graduate	Employee	Living with friends	4-5 years	Life style stress	98.6	15	4.98	4.93	0.23	0.036	32.2	22.6	38.5	28.9	102	89	33.5	33.2	0.95	0.94	120.8	82.3	1.3	0.8	79	77.9	1.76	25.5036	25.1485	37.1	36.8	91	89	23	21	140	131	89	86	1.91	2.02	60	57	23
61	26-35	M	S	Married	Graduate	Non	Living with friends	2-3 years	Relationship difficulties	98.3	12	5.24	5.21	0.264	0.07	33.9	14.2	34.4	24.9	79	81	35.1	37	1.19	1.21	82.2	78	0.9	0.8	76	74.5	1.72	25.6896	25.1825	36.8	36.6	101	89	22	20	139	123	89	87	1.981	1.93	56	54	32
62	26-35	M	S	Divorce	High school	Employee	Living alone	4-5 years	Frustration	99.2	16	4.95	4.92	0.33	0.041	36	28	37.2	27.6	97	78.9	36.5	37	1.11	1.08	99.9	76.3	1.9	0.8	78.2	76.8	1.73	26.1285	25.6607	36.9	36.5	98	87	22	19	142	125	90	87	1.85	1.82	58	63	22
63	36-45	M	S	Divorce	Graduate	Employee	Living alone	4-5 years	Frustration	98.3	16	4.97	4.91	0.23	0.03	45	27	33.2	25.1	72	78	33.8	34.8	1.02	1.05	134	85	1.3	1.1	87	85.7	1.78	27.4587	27.0484	37.1	36.8	89	78	21	18	135	128	90	87	1.96	1.95	58	56	29
64	26-35	M	S	Separated	Graduate	Non	Living with family	2-3 years	Influence of friends	98.9	13	5.14	5.09	0.261	0.06	48	29	34.9	24.7	85	87	39.5	40.3	0.92	1.02	100.6	79.3	1.4	1.2	68	67.3	1.69	23.8087	23.5636	37.2	36.8	91	86	22	19	131	129	87	85	1.91	2.02	55	56	30.2
65	> 45	M	S	Divorce	High school	Non	Living with friends	4-5 years	Life style stress	99.4	18	5.39	5.29	0.267	0.063	48.4	26.2	30.3	31.2	105	88	23.4	25	0.8	0.89	122.3	87	1	0.9	82	80.7	1.75	26.7755	26.351	37.1	36.7	87	81	22	21	136	123	89	84	1.89	1.83	57	54	35.1
66	36-45	M	S	Married	Graduate	Non	Living alone	> 5 years	Life style stress	96.7	24	4.8	4.76	0.29	0.085	30.9	21.3	34.4	24.9	111	80	32	35.1	1.1	1.14	135.8	81.9	1.3	1	80	79.2	1.74	26.4236	26.1593	36.9	37.1	94	89	23	19	140	135	89	87	1.9	2.03	58	54	27.4
67	36-45	M	S	Divorce	High school	Non	Living with family	2-3 years	Life style stress	98.7	15	5.04	4.99	0.306	0.102	32.9	23.7	32.5	23.1	88	89	31.5	32.1	1.03	1.05	109.5	80.2	1.4	1.1	78	76.9	1.76	25.1808	24.8257	37.3	36.7	112	98	23	21	139	121	87	83	1.97	1.98	56	51	32
68	26-35	M	S	Separated	Graduate	Employee	Living alone	2-3 years	Life style stress	97.2	13	5.44	4	0.221	0.125	33.5	23.9	34.9	25.4	118	83	25.2	23.9	1.04	1.01	87	85.3	1.6	1.2	68.3	68	1.73	22.8207	22.7204	36.8	36.6	93	84	23	21	140	130	87	85	1.87	1.86	57	61	30.5
69	26-35	M	S	Married	High school	Employee	Living alone	≤ 1 year	Influence of friends	99.1	5	3.62	3.73	0.229	0.026	38.9	19.3	36.5	27.2	72	89	29.2	30.2	0.72	0.75	78.7	87.2	1.5	0.9	66	65.1	1.69	23.1084	22.7933	36.9	36.5	101	88	22	19	141	123	90	87	1.95	2.08	55	59	21
70	18-25	M	S	Single	High school	Non	Living with family	4-5 years	Influence of friends	96.2	17	3.02	3.21	0.235	0.032	35.9	26.2	31.6	21.9	70	86	16.3	18.2	0.43	0.62	85.7	81.3	1.4	1	64	63.2	1.71	21.8871	21.6135	37.1	36.7	95	88	23	20	135	121	87	85	1.88	1.89	59	58	28
71	26-35	M	S	Married	Graduate	Non	Living alone	2-3 years	Frustration	99.3	9	3.78	3.8	0.2	0.21	39.6	29.8	35.5	26.1	40	88	25	28	0.74	0.77	88.7	89	1.4	1.2	72	71.2	1.7	24.9135	24.6367	37.1	36.8	103	91	23	20	145	123	90	87	1.89	1.82	60	60	22
72	36-45	M	S	Divorce	High school	Non	Living with family	4-5 years	Frustration	97.9	17	4.78	4	0.291	0.088	38	17	35.6	26.2	122	80	18.5	19.8	0.87	0.85	91.9	88.5	1.4	0.9	78.1	77.3	1.73	26.0951	25.8278	36.9	36.6	93	82	22	20	131	119	86	82	1.99	2.1	58	60	25
73	> 45	M	S	Divorce	Graduate	Non	Living with friends	4-5 years	Influence of friends	99.2	16	4.21	4.3	0.27	0.075	42.7	23.2	39.2	29.8	102	88	36.1	37.3	1.04	1.02	140.9	80	1.4	1	78	76.4	1.69	27.31	26.7498	36.8	36.6	96	89	22	21	132	120	87	81	1.89	2.08	59	56	28
74	36-45	M	S	Single	High school	Non	Living with family	2-3 years	Life style stress	97.3	8	4.18	4.22	0.158	0.162	36.1	16.9	23.5	24.1	98	86	14.8	16.2	0.87	0.89	112	85	1.2	1.1	75.3	73.9	1.72	25.4529	24.9797	37.1	36.7	110	88	21	19	136	118	89	81	1.87	1.83	56	53	23
75	26-35	M	S	Single	High school	Non	Living alone	2-3 years	Life style stress	97.5	10	4.55	4	0.267	0.07	49.4	20.1	29.3	20.2	63	86	31.9	33.2	1.1	1.12	89.4	83	1.3	1	79	77.9	1.67	28.3266	27.9322	36.8	36.5	91	78	23	20	141	119	92	85	1.92	1.78	59	60	22
76	18-25	M	S	Single	High school	Non	Living alone	2-3 years	Life style stress	98.3	8	4.6	4.65	0.249	0.053	31.1	22.5	43.5	24.1	82	85	38.3	37.1	1	1.26	77	89	1.4	1.1	69	68.5	1.65	25.3444	25.1607	37.1	36.6	96	84	23	20	138	112	89	81	1.92	1.91	61	51	28
77	> 45	M	S	Married	High school	Employee	Living with family	> 5 years	Life style stress	100	20	5.32	4	0.146	0.141	39.6	27.3	44.1	26	96	89	63.5	51.3	1.4	1.31	118.6	80	1.4	0.9	86.9	85.3	1.73	29.0354	28.5008	37.1	36.7	112	89	23	19	141	123	88	89	1.99	2.13	56	60	21
78	36-45	M	S	Separated	Graduate	Employee	Living alone	4-5 years	Influence of friends	99.7	18	4.46	4	0.148	0.151	36.5	27.1	33	23.5	102	80	39.5	39.9	0.97	0.98	112.2	79.8	1.4	1.1	79	77.9	1.78	24.9337	24.5865	36.6	36.9	90	82	22	19	126	118	87	83	1.89	1.86	56	56	26.1
79	26-35	M	S	Married	Graduate	Employee	Living with friends	2-3 years	Frustration	97.3	10	3.87	3.29	0.28	0.042	33.6	14.2	37	27.9	82	86	32.8	35.1	0.95	0.97	82.7	79.2	1.4	1	73.3	73.1	1.76	23.6635	23.5989	37.1	36.8	98	83	21	19	121	112	89	83	1.98	1.87	57	55	20.7
80	36-45	M	S	Divorce	High school	Employee	Living alone	2-3 years	Relationship difficulties	95.6	10	4.64	4	0.238	0.041	21.3	21.9	43.8	24.2	82	89	36.3	38.1	1.1	1.12	121.9	80.3	1.4	1.1	75	74.1	1.71	25.6489	25.3411	36.9	36.5	89	82	22	21	131	119	88	85	1.86	1.96	59	51	31
81	18-25	M	S	Single	High school	Non	Living with family	2-3 years	Influence of friends	98.6	10	4.16	4.1	0.273	0.071	39.1	20.1	35.2	26.3	63	84	23.2	26.3	0.88	0.9	96.4	84.9	1.2	0.8	59	58.5	1.65	21.6713	21.4876	36.9	36.5	96	83	23	20	132	118	89	83	1.92	2.18	58	56	25
82	36-45	M	S	Divorce	Graduate	Employee	Living with family	4-5 years	Life style stress	99.3	17	4.48	4.42	0.264	0.061	21.2	21.1	38.5	29.1	94	96	23.5	22.1	0.99	0.93	85.6	80.9	1.2	0.6	78	77.1	1.73	26.0617	25.761	36.8	36.6	99	85	23	19	127	115	85	87	1.99	1.98	58	55	33
83	26-35	M	S	Separated	Graduate	Employee	Living with family	4-5 years	Influence of friends	97.3	15	4.52	3.9	0.255	0.058	27.8	29.1	33.3	24.2	91	97	29.6	28.1	1.13	1.1	96.5	79.1	1.53	0.8	74	73	1.76	23.8895	23.5666	37.1	36.8	100	70	23	20	130	120	88	82	1.96	1.55	60	55	23
84	> 45	M	S	Separated	High school	Employee	Living with family	> 5 years	Life style stress	99.5	24	5.02	4	0.278	0.075	21.4	22	47.1	38.3	85	76	30	35	1.08	1.1	126.4	79.1	1.9	0.8	83	82	1.78	26.1962	25.8806	36.9	36.6	93	80	23	20	136	113	87	83	2.25	1.81	60	53	25
85	26-35	M	S	Married	Graduate	Non	Living with family	2-3 years	Frustration	96.3	9	4.86	3.9	0.211	0.1	48	26	32	22.9	69	84	35.9	37.6	1.01	1.06	80.2	83.6	1.7	0.8	67	66.3	1.74	22.1297	21.8985	36.9	36.5	98	81	21	19	129	112	86	80	1.96	2.05	57	59	32
86	26-35	M	S	Divorce	High school	Non	Living with friends	2-3 years	Relationship difficulties	97.9	10	4.87	3.7	0.213	0.11	38.1	28.9	32.7	33.1	48	83	21.6	23.1	0.95	0.99	82.5	80.2	1.05	1.1	79	77.8	1.76	25.5036	25.1162	36.7	37.1	111	87	23	20	140	123	86	82	2.22	1.79	60	52	28
87	18-25	M	S	Divorce	High school	Employee	Living with family	4-5 years	Relationship difficulties	96.4	15	4.78	4.7	0.243	0.041	31.8	22.1	36.8	37.1	101	80	29.2	32.1	1.07	1.09	80.9	81.6	0.6	1.2	67.3	66.5	1.7	23.2872	23.0104	36.8	36.9	95	81	22	19	137	120	88	82	1.93	1.95	59	54	39
88	36-45	M	S	Separated	Graduate	Employee	Living alone	4-5 years	Frustration	98.7	16	5	4	0.333	0.335	37.5	18.2	44.7	24.5	124	81	27.8	28.3	1.02	1.04	119	87	0.75	0.9	78.1	77.6	1.74	25.796	25.6309	36.8	36.5	89	83	22	20	126	121	85	87	1.92	1.89	60	50	20
89	36-45	M	S	Single	High school	Non	Living alone	≤ 1 year	Influence of friends	96.3	5	4.08	4.12	0.2	0.15	38.6	19.1	39.4	33.9	196	80	22.3	23.6	0.79	0.81	85.9	82.1	1.9	1	80.1	78.8	1.75	26.1551	25.7306	36.9	36.5	98	86	22	20	127	123	83	85	1.99	1.94	59	56	25
90	36-45	M	S	Single	Graduate	Employee	Living with family	4-5 years	Frustration	99.3	16	4.21	4.15	0.224	0.026	33.9	23.6	31.2	32.3	87	71	26.2	24.1	0.97	0.95	112	103	1.5	1.1	85.1	83.5	1.73	28.434	27.8994	37.1	36.7	98	80	23	20	136	119	86	87	2.18	1.86	58	55	30
91	18-25	M	S	Single	High school	Non	Living with family	≤ 1 year	Life style stress	99.1	5	4.1	4.05	0.23	0.12	39	26	37	27.7	120	80	30.1	32.4	1.02	1	98	82	1.2	1.2	62	61.2	1.67	22.231	21.9441	37.2	36.8	96	80	23	21	125	122	85	83	2.29	1.66	57	59	29
92	26-35	M	S	Divorce	Graduate	Non	Living alone	4-5 years	Influence of friends	97.5	15	4	4.03	0.24	0.132	34	25	36	27.6	89	82	34	36	0.95	0.98	102	87	1.2	0.9	67	65.8	1.72	22.6474	22.2418	36.7	37.1	88	96	25	23	128	118	86	87	1.98	1.76	58	59	29
93	26-35	M	S	Single	Graduate	Employee	Living with friends	2-3 years	Influence of friends	98.2	10	4.7	4	0.28	0.176	32	25	30	37	86	96	35.2	34.4	0.85	0.87	95	83	1.3	1	70	69.2	1.72	23.6614	23.391	36.8	36.5	89	91	26	24	127	128	89	90	1.99	1.76	55	52	26
94	> 45	M	S	Single	High school	Employee	Living with friends	4-5 years	Life style stress	97.1	17	4.74	4.1	0.22	0.132	33	22.7	39.7	22.4	73	75	33.5	33.3	0.97	0.95	89.2	88	2.5	1.2	65	63.7	1.63	24.4646	23.9753	36.5	36.7	91	87	22	23	132	126	87	85	1.95	1.97	56	67	27
95	18-25	M	S	Divorce	High school	Non	Living with family	4-5 years	Life style stress	97.9	16	4.66	4	0.23	0.128	38	29.1	43.4	24	128	80	32.3	34.1	1.03	1.01	103	96.1	1.2	0.8	60	58.6	1.75	19.5918	19.1347	36.6	36.8	89	83	21	23	119	120	84	82	2.27	1.96	59	56	32
96	36-45	M	S	Single	Graduate	Employee	Living alone	2-3 years	Frustration	95.4	11	4.37	4.42	0.29	0.12	28	28.8	39.7	29.5	79	86	23.7	27	0.78	0.81	86.7	84.1	1.2	0.6	76	74.8	1.68	26.9274	26.5023	36.9	37.1	90	85	20	21	116	119	85	86	1.95	1.89	59	54	28
97	26-35	M	S	Separated	High school	Employee	Living alone	4-5 years	Life style stress	96.1	16	4.53	4	0.24	0.27	23	23.7	33	19.1	93	75	31.3	30.7	0.86	0.89	97.4	99	1.53	0.8	71	70	1.7	24.5675	24.2215	37.1	36.8	102	86	23	22	129	121	88	83	2.23	1.89	58	51	25
98	18-25	M	S	Single	High school	Employee	Living with friends	2-3 years	Influence of friends	98.7	12	5.12	4	0.31	0.28	36.1	27	34.1	33.7	68	81	27.9	29	1.04	1.01	98	100	0.9	0.8	69	68.1	1.65	25.3444	25.0138	37.5	36.5	85	81	24	23	121	118	86	87	1.96	1.89	56	60	23
99	36-45	M	S	Separated	Graduate	Employee	Living with family	> 5 years	Life style stress	99.6	27	4.96	3.9	0.24	0.243	32.1	22.8	43.4	23.1	121	80	41	46	0.92	0.9	89	87	0.7	0.8	76	75.4	1.67	27.2509	27.0357	36.8	37.2	83	88	21	22	126	121	89	84	1.99	1.86	59	60	27
100	26-35	M	S	Single	Graduate	Non	Living with family	2-3 years	Influence of friends	100	14	4.76	3.74	0.17	0.173	39.7	19.4	36.8	27.1	39	87	33.1	33.5	0.84	0.86	97	86	1.05	1.1	73	71.9	1.76	23.5666	23.2115	36.9	36.6	86	91	20	23	130	123	90	82	2.16	1.96	57	55	25
[truncated: 5 more columns]
